# Supplementary material for: Chemical Composition and Insecticidal Activities of Essential Oils against the Pulse Beetle
Source: Molecules. 2022 Jan 17;27(2):568. doi: 10.3390/molecules27020568 (PMC8777654; doi:10.3390/molecules27020568)
Supplement: Supplementary file 1 [file molecules-27-00568-s001.zip]

Archive with 1 entries (1 files):
- molecules-1495441-supplementary.pdf
